# Supplementary material for: Genome Sequences and Comparative Analysis of Two Extended-Spectrum Extensively-Drug Resistant Mycobacterium tuberculosis Strains
Source: Front Pharmacol. 2018 Dec 18;9:1492. doi: 10.3389/fphar.2018.01492 (PMC6305476; doi:10.3389/fphar.2018.01492)
Supplement: Supplementary file 1 [file Table_1.XLSX]

## Sheet: List of Genome
Supplementary Table 1 | List of 13 M. tuberculosis genomes used for whole-genome alignment based phylogeny and ANI calculation
Strain	Accession No.	Source
CCDC5079	NC_021251.1	China
CCDC5180	NC_017522.1	China
CDC1551	NC_002755.2	USA
CTRI 2	NC_017524.1	Russia
F11	NC_009565.1	South Africa
H37Ra	NC_009525.1	-
H37Rv	NC_000962.3	-
KZN 1435	NC_012943.1	South Africa
KZN 4207	NC_016768.1	South Africa
KZN 605	NC_018078.1	South Africa
RGTB327	NC_017026.1	India
RGTB423	NC_017528.1	India
UT205	NC_016934.1	Columbia
