# Supplementary material for: Genome Sequences and Comparative Analysis of Two Extended-Spectrum Extensively-Drug Resistant Mycobacterium tuberculosis Strains
Source: Front Pharmacol. 2018 Dec 18;9:1492. doi: 10.3389/fphar.2018.01492 (PMC6305476; doi:10.3389/fphar.2018.01492)
Supplement: Supplementary file 2 [file Table_2.XLSX]

## Sheet: Sheet1
Supplementary Table 2 | List of 145 M. tuberculosis genomes used for pangenome analysis
Genome	Source
Mycobacterium tuberculosis 1458	RefSeq
Mycobacterium tuberculosis 22103	RefSeq
Mycobacterium tuberculosis 22115	RefSeq
Mycobacterium tuberculosis 36-11	RefSeq
Mycobacterium tuberculosis 49-02	RefSeq
Mycobacterium tuberculosis 7199-99	RefSeq
Mycobacterium tuberculosis 77-11	RefSeq
Mycobacterium tuberculosis 96075	RefSeq
Mycobacterium tuberculosis 96121	RefSeq
Mycobacterium tuberculosis Beijing_391	RefSeq
Mycobacterium tuberculosis Beijing	RefSeq
Mycobacterium tuberculosis Beijing-like_1104	RefSeq
Mycobacterium tuberculosis Beijing-like_35049	RefSeq
Mycobacterium tuberculosis Beijing-like_36918	RefSeq
Mycobacterium tuberculosis Beijing-like_38774	RefSeq
Mycobacterium tuberculosis Beijing-like_50148	RefSeq
Mycobacterium tuberculosis Beijing_NITR203	RefSeq
Mycobacterium tuberculosis BT1	RefSeq
Mycobacterium tuberculosis BT2	RefSeq
Mycobacterium tuberculosis CCDC5079	RefSeq
Mycobacterium tuberculosis CCDC5180	RefSeq
Mycobacterium tuberculosis CDC1551	RefSeq
Mycobacterium tuberculosis CSV10399	RefSeq
Mycobacterium tuberculosis CSV11678	RefSeq
Mycobacterium tuberculosis CSV3611	RefSeq
Mycobacterium tuberculosis CSV383	RefSeq
Mycobacterium tuberculosis CSV4519	RefSeq
Mycobacterium tuberculosis CSV4644	RefSeq
Mycobacterium tuberculosis CSV5769	RefSeq
Mycobacterium tuberculosis CSV9577	RefSeq
Mycobacterium tuberculosis CTRI-2	RefSeq
Mycobacterium tuberculosis DK9897	RefSeq
Mycobacterium tuberculosis EAI5	RefSeq
Mycobacterium tuberculosis EAI5_NITR206	RefSeq
Mycobacterium tuberculosis Erdman_ATCC35801	RefSeq
Mycobacterium tuberculosis F11	RefSeq
Mycobacterium tuberculosis F28	RefSeq
Mycobacterium tuberculosis GG-109-10	RefSeq
Mycobacterium tuberculosis GG-111-10	RefSeq
Mycobacterium tuberculosis GG-121-10	RefSeq
Mycobacterium tuberculosis GG-129-11	RefSeq
Mycobacterium tuberculosis GG-134-11	RefSeq
Mycobacterium tuberculosis GG-137-10	RefSeq
Mycobacterium tuberculosis GG-186-10	RefSeq
Mycobacterium tuberculosis GG-20-11	RefSeq
Mycobacterium tuberculosis GG-229-10	RefSeq
Mycobacterium tuberculosis GG-27-11	RefSeq
Mycobacterium tuberculosis GG-37-11	RefSeq
Mycobacterium tuberculosis GG-45-11	RefSeq
Mycobacterium tuberculosis GG-5-10	RefSeq
Mycobacterium tuberculosis GG-90-10	RefSeq
Mycobacterium tuberculosis H37Ra	RefSeq
Mycobacterium tuberculosis H37Rv	RefSeq
Mycobacterium tuberculosis H37RvSiena	RefSeq
Mycobacterium tuberculosis H37Rv_TMC102	RefSeq
Mycobacterium tuberculosis Haarlem	RefSeq
Mycobacterium tuberculosis HKBS1	RefSeq
Mycobacterium tuberculosis HN-024	RefSeq
Mycobacterium tuberculosis HN-205	RefSeq
Mycobacterium tuberculosis HN-321	RefSeq
Mycobacterium tuberculosis HN-506	RefSeq
Mycobacterium tuberculosis I0002353-6	RefSeq
Mycobacterium tuberculosis I0002801-4	RefSeq
Mycobacterium tuberculosis I0004000-1	RefSeq
Mycobacterium tuberculosis I0004241-1	RefSeq
Mycobacterium tuberculosis K	RefSeq
Mycobacterium tuberculosis KIT87190	RefSeq
Mycobacterium tuberculosis Kurono	RefSeq
Mycobacterium tuberculosis KZN1435	RefSeq
Mycobacterium tuberculosis KZN4207	RefSeq
Mycobacterium tuberculosis KZN605	RefSeq
Mycobacterium tuberculosis LE103	RefSeq
Mycobacterium tuberculosis LE13	RefSeq
Mycobacterium tuberculosis LE371	RefSeq
Mycobacterium tuberculosis LE410	RefSeq
Mycobacterium tuberculosis LE486	RefSeq
Mycobacterium tuberculosis LE492	RefSeq
Mycobacterium tuberculosis LE63	RefSeq
Mycobacterium tuberculosis LE76	RefSeq
Mycobacterium tuberculosis LE79	RefSeq
Mycobacterium tuberculosis LN1100	RefSeq
Mycobacterium tuberculosis LN180	RefSeq
Mycobacterium tuberculosis LN1856	RefSeq
Mycobacterium tuberculosis LN2358	RefSeq
Mycobacterium tuberculosis LN2900	RefSeq
Mycobacterium tuberculosis LN2978	RefSeq
Mycobacterium tuberculosis LN317	RefSeq
Mycobacterium tuberculosis LN3584	RefSeq
Mycobacterium tuberculosis LN3588	RefSeq
Mycobacterium tuberculosis LN3589	RefSeq
Mycobacterium tuberculosis LN3668	RefSeq
Mycobacterium tuberculosis LN3672	RefSeq
Mycobacterium tuberculosis LN3695	RefSeq
Mycobacterium tuberculosis LN3756	RefSeq
Mycobacterium tuberculosis LN55	RefSeq
Mycobacterium tuberculosis LN763	RefSeq
Mycobacterium tuberculosis M0002959-6	RefSeq
Mycobacterium tuberculosis M0018684-2	RefSeq
Mycobacterium tuberculosis MDRDM1098	RefSeq
Mycobacterium tuberculosis MDRDM260	RefSeq
Mycobacterium tuberculosis MDRDM627	RefSeq
Mycobacterium tuberculosis MDRDM827	RefSeq
Mycobacterium tuberculosis MDRMA1565	RefSeq
Mycobacterium tuberculosis MDRMA2019	RefSeq
Mycobacterium tuberculosis MDRMA203	RefSeq
Mycobacterium tuberculosis MDRMA2082	RefSeq
Mycobacterium tuberculosis MDRMA2260	RefSeq
Mycobacterium tuberculosis MDRMA2441	RefSeq
Mycobacterium tuberculosis MDRMA2491	RefSeq
Mycobacterium tuberculosis MDRMA701	RefSeq
Mycobacterium tuberculosis MDRMA863	RefSeq
Mycobacterium tuberculosis ME1473	RefSeq
Mycobacterium tuberculosis MTB1	RefSeq
Mycobacterium tuberculosis MTB2	RefSeq
Mycobacterium tuberculosis NCGM946K2	RefSeq
Mycobacterium tuberculosis SCAID187.0	RefSeq
Mycobacterium tuberculosis SCAID252.0	RefSeq
Mycobacterium tuberculosis SCAID320.0	RefSeq
Mycobacterium tuberculosis SLM036	RefSeq
Mycobacterium tuberculosis SLM040	RefSeq
Mycobacterium tuberculosis SLM056	RefSeq
Mycobacterium tuberculosis SLM060	RefSeq
Mycobacterium tuberculosis SLM063	RefSeq
Mycobacterium tuberculosis SLM088	RefSeq
Mycobacterium tuberculosis SLM100	RefSeq
Mycobacterium tuberculosis TB282	RefSeq
Mycobacterium tuberculosis TBDM1506	RefSeq
Mycobacterium tuberculosis TBDM2189	RefSeq
Mycobacterium tuberculosis TBDM2444	RefSeq
Mycobacterium tuberculosis TBDM2487	RefSeq
Mycobacterium tuberculosis TBDM2489	RefSeq
Mycobacterium tuberculosis TBDM2699	RefSeq
Mycobacterium tuberculosis TBDM2717	RefSeq
Mycobacterium tuberculosis TBDM425	RefSeq
Mycobacterium tuberculosis TBV4766	RefSeq
Mycobacterium tuberculosis TBV4768	RefSeq
Mycobacterium tuberculosis TBV4952	RefSeq
Mycobacterium tuberculosis TBV5000	RefSeq
Mycobacterium tuberculosis TBV5362	RefSeq
Mycobacterium tuberculosis TBV5365	RefSeq
Mycobacterium tuberculosis W-148	RefSeq
Mycobacterium tuberculosis WC059	RefSeq
Mycobacterium tuberculosis WC078	RefSeq
Mycobacterium tuberculosis ZMC13-264	RefSeq
Mycobacterium tuberculosis ZMC13-88	RefSeq
