# Supplementary material for: Genome Sequences and Comparative Analysis of Two Extended-Spectrum Extensively-Drug Resistant Mycobacterium tuberculosis Strains
Source: Front Pharmacol. 2018 Dec 18;9:1492. doi: 10.3389/fphar.2018.01492 (PMC6305476; doi:10.3389/fphar.2018.01492)
Supplement: Supplementary file 3 [file Table_3.XLSX]

## Sheet: ANI values
Supplementary Table 3 | ANI values of the 13 M. tuberculosis strains
Strain	CCDC5079	CCDC5180	CDC1551	CTRI-2	EF	F11	H37Ra	H37Rv	KZN605	KZN1435	KZN4207	RGTB327	RGTB423	UT205	ZX
CCDC5079	*	99.99	99.89	99.91	99.93	99.91	99.88	99.89	99.89	99.89	99.89	99.69	99.75	99.7	99.91
CCDC5180		*	99.9	99.9	99.91	99.91	99.88	99.9	99.89	99.89	99.89	99.7	99.76	99.75	99.9
CDC1551			*	99.89	99.81	99.9	99.91	99.91	99.88	99.88	99.88	99.69	99.75	99.7	99.79
CTRI-2				*	99.85	99.95	99.93	99.93	99.97	99.97	99.97	99.72	99.77	99.72	99.83
EF					*	99.31	99.32	99.32	99.29	99.29	99.29	99.13	99.18	99.11	99.36
F11						*	99.93	99.93	99.94	99.94	99.94	99.73	99.77	99.77	99.82
H37Ra							*	99.99	99.93	99.93	99.93	99.76	99.8	99.73	99.82
H37Rv								*	99.94	99.94	99.94	99.78	99.81	99.76	99.8
KZN605									*	100	100	99.76	99.8	99.8	99.86
KZN1435										*	100	99.76	99.79	99.78	99.85
KZN4207											*	99.75	99.8	99.77	99.84
RGTB327												*	99.73	99.8	99.72
RGTB423													*	99.6	99.67
UT205														*	99.84
ZX															*
