# Supplementary material for: Genome Sequences and Comparative Analysis of Two Extended-Spectrum Extensively-Drug Resistant Mycobacterium tuberculosis Strains
Source: Front Pharmacol. 2018 Dec 18;9:1492. doi: 10.3389/fphar.2018.01492 (PMC6305476; doi:10.3389/fphar.2018.01492)
Supplement: Supplementary file 4 [file Table_4.XLSX]

## Sheet: Sheet 1
Supplementary Table 4 | Unique genes identified only in the two genomes using Pangenome analysis of 147 M. tuberculosis reference genomes and their putative functions
Function	Gene ID in Strain EF	Gene ID in Strain ZX
4-hydroxy-tetrahydrodipicolinate reductase	EF_04196	-
Acyltrehalose exporter MmpL10	EF_04137	-
Alkaline phosphatase synthesis sensor protein PhoR	EF_04182	-
Aminomethyltransferase	EF_04128	-
Anhydrotetracycline monooxygenase	EF_04100	-
Aspartate-semialdehyde dehydrogenase	EF_04210	-
ATP synthase epsilon chain	EF_04107	-
ATP synthase gamma chain	EF_04125	-
Cob(I)yrinic acid a,c-diamide adenosyltransferase	EF_04109	-
Cytidine deaminase	EF_04200	-
dTDP-L-rhamnose 4-epimerase	EF_04199	-
Ferredoxin	EF_04143	-
Holo-[acyl-carrier-protein] synthase	EF_04201	-
hypothetical protein	EF_00376	ZX_00372
hypothetical protein	EF_00377	ZX_00373
hypothetical protein	EF_00378	ZX_00374
hypothetical protein	EF_00381	ZX_00377
hypothetical protein	EF_00382	ZX_00378
hypothetical protein	EF_00383	ZX_00379
hypothetical protein	EF_00384	ZX_00380
hypothetical protein	EF_00385	ZX_00381
hypothetical protein	EF_00386	ZX_00382
hypothetical protein	EF_01386	ZX_01389
hypothetical protein	EF_01833	ZX_01839
hypothetical protein	EF_01834	ZX_01840
hypothetical protein	EF_01835	ZX_01841
hypothetical protein	EF_01836	ZX_01842
hypothetical protein	EF_01980	ZX_01990
hypothetical protein	EF_02178	ZX_02189
hypothetical protein	EF_03038	ZX_03046
hypothetical protein	EF_03039	ZX_03047
hypothetical protein	EF_03480	ZX_04093
hypothetical protein	EF_03481	ZX_04092
hypothetical protein	EF_03482	ZX_04091
hypothetical protein	EF_03483	ZX_04090
hypothetical protein	EF_03485	ZX_04088
hypothetical protein	EF_03486	ZX_04087
hypothetical protein	EF_03487	ZX_04086
hypothetical protein	EF_03665	ZX_03660
hypothetical protein	EF_03666	ZX_03661
hypothetical protein	EF_04124	ZX_04097
hypothetical protein	EF_04148	ZX_04108
hypothetical protein	EF_00315	-
hypothetical protein	EF_00316	-
hypothetical protein	EF_01393	-
hypothetical protein	EF_01394	-
hypothetical protein	EF_02875	-
hypothetical protein	EF_03478	-
hypothetical protein	EF_03479	-
hypothetical protein	EF_03663	-
hypothetical protein	EF_04093	-
hypothetical protein	EF_04094	-
hypothetical protein	EF_04095	-
hypothetical protein	EF_04096	-
hypothetical protein	EF_04097	-
hypothetical protein	EF_04098	-
hypothetical protein	EF_04099	-
hypothetical protein	EF_04101	-
hypothetical protein	EF_04102	-
hypothetical protein	EF_04105	-
hypothetical protein	EF_04106	-
hypothetical protein	EF_04108	-
hypothetical protein	EF_04112	-
hypothetical protein	EF_04114	-
hypothetical protein	EF_04116	-
hypothetical protein	EF_04117	-
hypothetical protein	EF_04118	-
hypothetical protein	EF_04119	-
hypothetical protein	EF_04120	-
hypothetical protein	EF_04126	-
hypothetical protein	EF_04127	-
hypothetical protein	EF_04130	-
hypothetical protein	EF_04132	-
hypothetical protein	EF_04133	-
hypothetical protein	EF_04135	-
hypothetical protein	EF_04136	-
hypothetical protein	EF_04138	-
hypothetical protein	EF_04139	-
hypothetical protein	EF_04140	-
hypothetical protein	EF_04141	-
hypothetical protein	EF_04142	-
hypothetical protein	EF_04146	-
hypothetical protein	EF_04147	-
hypothetical protein	EF_04149	-
hypothetical protein	EF_04150	-
hypothetical protein	EF_04151	-
hypothetical protein	EF_04153	-
hypothetical protein	EF_04154	-
hypothetical protein	EF_04155	-
hypothetical protein	EF_04156	-
hypothetical protein	EF_04158	-
hypothetical protein	EF_04160	-
hypothetical protein	EF_04162	-
hypothetical protein	EF_04163	-
hypothetical protein	EF_04165	-
hypothetical protein	EF_04166	-
hypothetical protein	EF_04167	-
hypothetical protein	EF_04171	-
hypothetical protein	EF_04173	-
hypothetical protein	EF_04174	-
hypothetical protein	EF_04175	-
hypothetical protein	EF_04176	-
hypothetical protein	EF_04177	-
hypothetical protein	EF_04183	-
hypothetical protein	EF_04184	-
hypothetical protein	EF_04185	-
hypothetical protein	EF_04186	-
hypothetical protein	EF_04189	-
hypothetical protein	EF_04190	-
hypothetical protein	EF_04191	-
hypothetical protein	EF_04192	-
hypothetical protein	EF_04193	-
hypothetical protein	EF_04194	-
hypothetical protein	EF_04202	-
hypothetical protein	EF_04203	-
hypothetical protein	EF_04204	-
hypothetical protein	EF_04205	-
hypothetical protein	EF_04206	-
hypothetical protein	EF_04208	-
hypothetical protein	-	ZX_00617
hypothetical protein	-	ZX_00890
hypothetical protein	-	ZX_01107
hypothetical protein	-	ZX_01138
hypothetical protein	-	ZX_01868
hypothetical protein	-	ZX_02274
hypothetical protein	-	ZX_02513
hypothetical protein	-	ZX_03139
hypothetical protein	-	ZX_03483
hypothetical protein	-	ZX_03485
hypothetical protein	-	ZX_03487
hypothetical protein	-	ZX_03714
hypothetical protein	-	ZX_04096
hypothetical protein	-	ZX_04099
hypothetical protein	-	ZX_04109
Methionyl-tRNA formyltransferase	EF_04209	-
Mycosin-1	EF_04134	-
Nitrate reductase alpha subunit	EF_04198	-
Nucleoid-associated protein	EF_04207	-
PE-PGRS family protein PE_PGRS61	EF_03803	-
Phosphate-specific transport system accessory protein PhoU	EF_04180	-
Phosphoserine phosphatase SerB2	EF_04115	-
Porin MspD	EF_00317	-
putative enoyl-CoA hydratase echA8	EF_04168	-
putative HIT-like protein	EF_04181	-
putative manganese/zinc-exporting P-type ATPase	EF_00318	-
putative oxidoreductase	EF_04187	-
Riboflavin biosynthesis protein RibD	EF_04161	-
Spore germination protein GerE	EF_04178	-
Sulfurtransferase FdhD	EF_04169	-
Transcription elongation factor GreA	EF_04195	-
UDP-N-acetylglucosamine 1-carboxyvinyltransferase	EF_04110	-
UDP-N-acetylglucosamine 1-carboxyvinyltransferase	EF_04111	-
Universal stress protein	-	ZX_02742

## Sheet: Sheet1
4-hydroxy-tetrahydrodipicolinate reductase	EF_04196
Acyltrehalose exporter MmpL10	EF_04137
Alkaline phosphatase synthesis sensor protein PhoR	EF_04182
Aminomethyltransferase	EF_04128
Anhydrotetracycline monooxygenase	EF_04100
Aspartate-semialdehyde dehydrogenase	EF_04210
ATP synthase epsilon chain	EF_04107
ATP synthase gamma chain	EF_04125
Cob(I)yrinic acid a,c-diamide adenosyltransferase	EF_04109
Cytidine deaminase	EF_04200
dTDP-L-rhamnose 4-epimerase	EF_04199
Ferredoxin	EF_04143
Holo-[acyl-carrier-protein] synthase	EF_04201
hypothetical protein	EF_00376	ZX_00372
hypothetical protein	EF_00377	ZX_00373
hypothetical protein	EF_00378	ZX_00374
hypothetical protein	EF_00381	ZX_00377
hypothetical protein	EF_00382	ZX_00378
hypothetical protein	EF_00383	ZX_00379
hypothetical protein	EF_00384	ZX_00380
hypothetical protein	EF_00385	ZX_00381
hypothetical protein	EF_00386	ZX_00382
hypothetical protein	EF_01386	ZX_01389
hypothetical protein	EF_01833	ZX_01839
hypothetical protein	EF_01834	ZX_01840
hypothetical protein	EF_01835	ZX_01841
hypothetical protein	EF_01836	ZX_01842
hypothetical protein	EF_01980	ZX_01990
hypothetical protein	EF_02178	ZX_02189
hypothetical protein	EF_03038	ZX_03046
hypothetical protein	EF_03039	ZX_03047
hypothetical protein	EF_03480	ZX_04093
hypothetical protein	EF_03481	ZX_04092
hypothetical protein	EF_03482	ZX_04091
hypothetical protein	EF_03483	ZX_04090
hypothetical protein	EF_03485	ZX_04088
hypothetical protein	EF_03486	ZX_04087
hypothetical protein	EF_03487	ZX_04086
hypothetical protein	EF_03665	ZX_03660
hypothetical protein	EF_03666	ZX_03661
hypothetical protein	EF_04124	ZX_04097
hypothetical protein	EF_04148	ZX_04108
hypothetical protein	EF_00315
hypothetical protein	EF_00316
hypothetical protein	EF_01393
hypothetical protein	EF_01394
hypothetical protein	EF_02875
hypothetical protein	EF_03478
hypothetical protein	EF_03479
hypothetical protein	EF_03663
hypothetical protein	EF_04093
hypothetical protein	EF_04094
hypothetical protein	EF_04095
hypothetical protein	EF_04096
hypothetical protein	EF_04097
hypothetical protein	EF_04098
hypothetical protein	EF_04099
hypothetical protein	EF_04101
hypothetical protein	EF_04102
hypothetical protein	EF_04105
hypothetical protein	EF_04106
hypothetical protein	EF_04108
hypothetical protein	EF_04112
hypothetical protein	EF_04114
hypothetical protein	EF_04116
hypothetical protein	EF_04117
hypothetical protein	EF_04118
hypothetical protein	EF_04119
hypothetical protein	EF_04120
hypothetical protein	EF_04126
hypothetical protein	EF_04127
hypothetical protein	EF_04130
hypothetical protein	EF_04132
hypothetical protein	EF_04133
hypothetical protein	EF_04135
hypothetical protein	EF_04136
hypothetical protein	EF_04138
hypothetical protein	EF_04139
hypothetical protein	EF_04140
hypothetical protein	EF_04141
hypothetical protein	EF_04142
hypothetical protein	EF_04146
hypothetical protein	EF_04147
hypothetical protein	EF_04149
hypothetical protein	EF_04150
hypothetical protein	EF_04151
hypothetical protein	EF_04153
hypothetical protein	EF_04154
hypothetical protein	EF_04155
hypothetical protein	EF_04156
hypothetical protein	EF_04158
hypothetical protein	EF_04160
hypothetical protein	EF_04162
hypothetical protein	EF_04163
hypothetical protein	EF_04165
hypothetical protein	EF_04166
hypothetical protein	EF_04167
hypothetical protein	EF_04171
hypothetical protein	EF_04173
hypothetical protein	EF_04174
hypothetical protein	EF_04175
hypothetical protein	EF_04176
hypothetical protein	EF_04177
hypothetical protein	EF_04183
hypothetical protein	EF_04184
hypothetical protein	EF_04185
hypothetical protein	EF_04186
hypothetical protein	EF_04189
hypothetical protein	EF_04190
hypothetical protein	EF_04191
hypothetical protein	EF_04192
hypothetical protein	EF_04193
hypothetical protein	EF_04194
hypothetical protein	EF_04202
hypothetical protein	EF_04203
hypothetical protein	EF_04204
hypothetical protein	EF_04205
hypothetical protein	EF_04206
hypothetical protein	EF_04208
hypothetical protein		ZX_00617
hypothetical protein		ZX_00890
hypothetical protein		ZX_01107
hypothetical protein		ZX_01138
hypothetical protein		ZX_01868
hypothetical protein		ZX_02274
hypothetical protein		ZX_02513
hypothetical protein		ZX_03139
hypothetical protein		ZX_03483
hypothetical protein		ZX_03485
hypothetical protein		ZX_03487
hypothetical protein		ZX_03714
hypothetical protein		ZX_04096
hypothetical protein		ZX_04099
hypothetical protein		ZX_04109
Methionyl-tRNA formyltransferase	EF_04209
Mycosin-1	EF_04134
Nitrate reductase alpha subunit	EF_04198
Nucleoid-associated protein	EF_04207
PE-PGRS family protein PE_PGRS61	EF_03803
Phosphate-specific transport system accessory protein PhoU	EF_04180
Phosphoserine phosphatase SerB2	EF_04115
Porin MspD	EF_00317
putative enoyl-CoA hydratase echA8	EF_04168
putative HIT-like protein	EF_04181
putative manganese/zinc-exporting P-type ATPase	EF_00318
putative oxidoreductase	EF_04187
Riboflavin biosynthesis protein RibD	EF_04161
Spore germination protein GerE	EF_04178
Sulfurtransferase FdhD	EF_04169
Transcription elongation factor GreA	EF_04195
UDP-N-acetylglucosamine 1-carboxyvinyltransferase	EF_04110
UDP-N-acetylglucosamine 1-carboxyvinyltransferase	EF_04111
Universal stress protein		ZX_02742
